# Supplementary material for: Intestinal adaptations to a combination of different diets with and without endurance exercise
Source: J Int Soc Sports Nutr. 2016 Sep 14;13:35. doi: 10.1186/s12970-016-0147-6 (PMC5024503; doi:10.1186/s12970-016-0147-6)
Supplement: Additional file 1: — Spreadsheet of data for brush border membrane assasys. (XLSX 117 kb) [file 12970_2016_147_MOESM1_ESM.xlsx]

## Sheet: bbmv bca
	BBMC BCA data
	Sample	absorbance		Average absorbance	equation	dilut fact 12.5						average	subst from 0	vale mg/ml
	1P	0.485	0.658	0.5715	0.567558	7.09447				1.994	2.27	2.132	1.99	2
	1M	0.584	0.563	0.5735	0.569573	7.11967				1.095	1.195	1.145	1.003	1
	1D	0.458	0.416	0.437	0.383506	4.79383				0.632	0.675	0.6535	0.5115	0.5
	2P	0.602	0.553	0.5775	0.573605	7.17006				0.385	0.399	0.392	0.25	0.25
	2M	0.439	0.41	0.4245	0.419411	5.24264				0.281	0.281	0.281	0.139	0.125
	2D	0.322	0.314	0.318	0.31208	3.901				0.211	0.216	0.2135	0.0715	0.0625
	3P	0.567	0.572	0.5695	0.504426	6.30532				0.144	0.14	0.142	0	0
	3M	0.514	0.477	0.4955	0.436893	5.46117
	3D	0.39	0.373	0.3815	0.332857	4.16071
	4P	0.7	0.677	0.6885	0.613025	7.66281
	4M	0.466	0.504	0.485	0.480383	6.00479
	4D	0.503	0.521	0.512	0.451951	5.64939
	5P	0.594	0.532	0.563	0.558991	6.98739
	5M	0.663	0.666	0.6645	0.591123	7.38903
	5D	0.399	0.383	0.391	0.38565	4.82062
	6P	0.565	0.531	0.548	0.543874	6.79843
	6M	0.645	0.593	0.619	0.549599	6.86999
	6D	0.694	0.639	0.6665	0.592948	7.41185
	7P	0.647	0.589	0.618	0.61442	7.68026
	7M	0.455	0.423	0.439	0.434024	5.4253
	7D	0.401	0.379	0.39	0.340614	4.25768
	8P	0.531	0.542	0.5365	0.532285	6.65356
	8M	0.63	0.631	0.6305	0.560094	7.00118
	8D	0.471	0.468	0.4695	0.413166	5.16457
	9P	0.5	0.514	0.507	0.502555	6.28193
	9M	0.355	0.353	0.354	0.348361	4.35452
	9D	0.409	0.409	0.409	0.357953	4.47442
	10P	0.53	0.512	0.521	0.460165	5.75206
	10M	0.588	0.572	0.58	0.514008	6.4251
	10D	0.643	0.56	0.6015	0.597792	7.4724
	11P	0.685	0.614	0.6495	0.646166	8.07708
	11M	0.632	0.603	0.6175	0.54823	6.85288
	11D	0.501	0.501	0.501	0.441913	5.52391
	12P	0.765	0.671	0.718	0.639947	7.99933
	12M	0.453	0.412	0.4325	0.427474	5.34342
	12D	0.482	0.42	0.451	0.396283	4.95353
	13P	0.772	0.726	0.749	0.746442	9.33053
	13M	0.491	0.466	0.4785	0.421379	5.26724
	13D	0.391	0.364	0.3775	0.372045	4.65056
	14P	0.812	0.773	0.7925	0.790282	9.87852
	14M	0.522	0.522	0.522	0.461077	5.76347
	14D	0.449	0.426	0.4375	0.383962	4.79953				1.943	1.961	1.952	1.8245	2
	15P	0.385	0.383	0.384	0.478082	5.97603				0.902	0.921	0.9115	0.784	1
	15M	0.554	0.517	0.5355	0.473397	5.91747				0.464	0.467	0.4655	0.338	0.5
	15D	0.363	0.388	0.3755	0.468808	5.8601				0.273	0.296	0.2845	0.157	0.25
	16P	0.512	0.498	0.505	0.445563	5.56954				0.21	0.202	0.206	0.0785	0.125
	16M	0.569	0.535	0.552	0.488455	6.10569				0.16	0.191	0.1755	0.048	0.0625
	16D	0.313	0.297	0.305	0.391885	4.89857				0.127	0.128	0.1275	0	0
	17P	0.414	0.467	0.4405	0.53973	6.74662
	17M	0.857	0.797	0.827	0.73942	9.24275
	17D	0.53	0.496	0.513	0.452864	5.6608
	18P	0.808	0.728	0.768	0.897065	11.2133
	18M	0.545	0.524	0.5345	0.472485	5.90606
	18D	0.78	0.684	0.732	0.652723	8.15904
	19P	0.623	0.629	0.626	0.555988	6.94985
	19M	0.569	0.515	0.542	0.650476	8.13095
	19D	0.531	0.581	0.556	0.492106	6.15132
	20P	0.561	0.594	0.5775	0.511726	6.39658
	20M	0.62	0.557	0.5885	0.701212	8.76515
	20D	0.36	0.367	0.3635	0.31643	3.95538
	21P	0.602	0.644	0.623	0.738855	9.23569
	21M	0.569	0.575	0.572	0.683209	8.54012
	21D	0.463	0.418	0.4405	0.53973	6.74662
	22P	0.762	0.785	0.7735	0.903066	11.2883
	22M	0.752	0.823	0.7875	0.703372	8.79216
	22D	0.593	0.605	0.599	0.531347	6.64184
	23P	0.616	0.562	0.589	0.701758	8.77197
	23M	0.596	0.61	0.603	0.717033	8.96292
	23D	0.556	0.513	0.5345	0.642293	8.02866
	24P	0.675	0.646	0.6605	0.779772	9.74714
	24M	0.664	0.603	0.6335	0.750312	9.3789
	24D	0.552	0.497	0.5245	0.631382	7.89227
	25P	0.678	0.747	0.7125	0.836509	10.4564
	25M	0.528	0.525	0.5265	0.633564	7.91955
	25D	0.506	0.474	0.49	0.593739	7.42174
	26P	0.734	0.686	0.71	0.833781	10.4223
	26M	0.661	0.65	0.6555	0.774316	9.67895
	26D	0.591	0.514	0.5525	0.488911	6.11139
	27P	0.813	0.771	0.792	0.923251	11.5406
	27M	0.677	0.68	0.6785	0.799411	9.99264
	27D	0.411	0.394	0.4025	0.498268	6.22835

## Sheet: maltose
MALTASE ACTIVITY
Sample	Protein (mg/mL)	Glucose Con. (ug/mL)	Total Glucose (ug/ml)	Glucose (umoles/mL)	umoles/uL of BBMV	umoles/prep	mmole/mL	Dilution		Units/mL	Units/mg of protein
1P	7.09447	0.97163	6.80141	0.0377856	0.00094464	0.47232	0.94464	9.4464	4.7232	0.07872	0.011096	11.096
1M	7.11967	0.742474	5.19732	0.028874	0.00072185	0.360925	0.72185	7.2185	3.60925	0.0601542	0.00844901	8.44901
1D	4.79383	0.970571	6.79399	0.0377444	0.00094361	0.471805	0.94361	9.4361	4.71805	0.0786342	0.0164032	16.4032
2P	7.17006	0.970077	6.79054	0.0377252	0.00094313	0.471565	0.94313	9.4313	4.71565	0.0785942	0.0109614	10.9614
2M	5.24264	0.738051	5.16635	0.028702	0.000717549	0.358775	0.717549	7.17549	3.58775	0.0597958	0.0114057	11.4057
2D	3.901	0.968602	6.78021	0.0376679	0.000941696	0.470848	0.941696	9.41696	4.70848	0.0784747	0.0201165	20.1165
3P	6.30532	0.969496	6.78647	0.0377026	0.000942566		0.942566	9.42566	4.71283	0.0785471	0.0124573	12.4573
3M	5.46117	0.739251	5.17476	0.0287486	0.000718716		0.718716	7.18716	3.59358	0.059893	0.0109671	10.9671
3D	4.16071	0.948396	6.63877	0.0368821	0.000922051		0.922051	9.22051	4.61026	0.0768376	0.0184674	18.4674
4P	7.66281	0.740013	5.18009	0.0287783	0.000719457		0.719457	7.19457	3.59729	0.0599548	0.00782412	7.82412
4M	6.00479	0.960034	6.72024	0.0373346	0.000933366		0.933366	9.33366	4.66683	0.0777805	0.0129531	12.9531
4D	5.64939	0.736752	5.15727	0.0286515	0.000716287		0.716287	7.16287	3.58143	0.0596906	0.0105658	10.5658
5P	6.98739	0.964657	6.7526	0.0375144	0.000937861		0.937861	9.37861	4.6893	0.0781551	0.0111852	11.1852
5M	7.38903	0.743093	5.20165	0.0288981	0.000722452		0.722452	7.22452	3.61226	0.0602043	0.00814779	8.14779
5D	4.82062	0.954836	6.68385	0.0371325	0.000928313		0.928313	9.28313	4.64156	0.0773594	0.0160476	16.0476
6P	6.79843	0.960426	6.72298	0.0373499	0.000933748		0.933748	9.33748	4.66874	0.0778123	0.0114456	11.4456
6M	6.86999	0.615299	4.30709	0.0239283	0.000598207		0.598207	5.98207	2.99104	0.0498506	0.00725628	7.25628
6D	7.41185	0.616817	4.31772	0.0239873	0.000599683		0.599683	5.99683	2.99842	0.0499736	0.0067424	6.7424
7P	7.68026	0.615607	4.30925	0.0239403	0.000598507		0.598507	5.98507	2.99253	0.0498756	0.006494	6.494
7M	5.4253	0.614842	4.30389	0.0239105	0.000597763		0.597763	5.97763	2.98882	0.0498136	0.00918172	9.18172
7D	4.25768	0.613285	4.29299	0.02385	0.000596249		0.596249	5.96249	2.98125	0.0496874	0.0116701	11.6701
8P	6.65356	0.615838	4.31087	0.0239493	0.000598731		0.598731	5.98731	2.99366	0.0498943	0.00749889	7.49889
8M	7.00118	0.618275	4.32793	0.024044	0.000601101		0.601101	6.01101	3.0055	0.0500917	0.00715476	7.15476
8D	5.16457	0.611046	4.27732	0.0237629	0.000594072		0.594072	5.94072	2.97036	0.049506	0.0095857	9.5857
9P	6.28193	0.781016	5.46711	0.0303729	0.000759321		0.759321	7.59321	3.79661	0.0632768	0.0100728	10.0728
9M	4.35452	0.777061	5.43943	0.0302191	0.000755476		0.755476	7.55476	3.77738	0.0629564	0.0144577	14.4577
9D	4.47442	0.775993	5.43195	0.0301775	0.000754438		0.754438	7.54438	3.77219	0.0628698	0.014051	14.051
10P	5.75206	0.738285	5.16799	0.0287111	0.000717777		0.717777	7.17777	3.58888	0.0598147	0.0103988	10.3988
10M	6.4251	0.740806	5.18564	0.0288091	0.000720228		0.720228	7.20228	3.60114	0.060019	0.00934133	9.34133
10D	7.4724	0.788013	5.51609	0.0306449	0.000766124		0.766124	7.66124	3.83062	0.0638436	0.00854393	8.54393
11P	8.07708	0.783903	5.48732	0.0304851	0.000762128		0.762128	7.62128	3.81064	0.0635107	0.00786308	7.86308
11M	6.85288	0.788717	5.52102	0.0306723	0.000766808		0.766808	7.66808	3.83404	0.0639007	0.00932465	9.32465
11D	5.52391	0.732268	5.12588	0.0284771	0.000711928		0.711928	7.11928	3.55964	0.0593273	0.0107401	10.7401
12P	7.99933	0.741063	5.18744	0.0288191	0.000720477		0.720477	7.20477	3.60239	0.0600398	0.0075056	7.5056
12M	5.34342	0.69541	4.86787	0.0270437	0.000676093		0.676093	6.76093	3.38047	0.0563411	0.010544	10.544
12D	4.95353	0.690608	4.83426	0.026857	0.000671425		0.671425	6.71425	3.35712	0.0559521	0.0112954	11.2954
13P	9.33053	0.691809	4.84266	0.0269037	0.000672592		0.672592	6.72592	3.36296	0.0560493	0.00600709	6.00709
13M	5.26724	0.698705	4.89093	0.0271718	0.000679296		0.679296	6.79296	3.39648	0.056608	0.0107472	10.7472
13D	4.65056	0.694387	4.86071	0.0270039	0.000675098		0.675098	6.75098	3.37549	0.0562582	0.0120971	12.0971
14P	9.87852	0.702176	4.91523	0.0273068	0.000682671		0.682671	6.82671	3.41335	0.0568892	0.00575888	5.75888
14M	5.76347	0.749721	5.24805	0.0291558	0.000728895		0.728895	7.28895	3.64448	0.0607413	0.010539	10.539
14D	4.79953	0.744672	5.2127	0.0289594	0.000723986		0.723986	7.23986	3.61993	0.0603322	0.0125704	12.5704
15P	5.97603	0.741162	5.18813	0.028823	0.000720574		0.720574	7.20574	3.60287	0.0600478	0.0100481	10.0481
15M	5.91747	0.743728	5.2061	0.0289228	0.000723069		0.723069	7.23069	3.61534	0.0602557	0.0101827	10.1827
15D	5.8601	0.743472	5.2043	0.0289128	0.00072282		0.72282	7.2282	3.6141	0.060235	0.0102788	10.2788
16P	5.56954	0.749502	5.24651	0.0291473	0.000728682		0.728682	7.28682	3.64341	0.0607235	0.0109028	10.9028
16M	6.10569	0.745811	5.22068	0.0290038	0.000725094		0.725094	7.25094	3.62547	0.0604245	0.00989643	9.89643
16D	4.89857	0.746007	5.22205	0.0290114	0.000725285		0.725285	7.25285	3.62642	0.0604404	0.0123384	12.3384
17P	6.74662	0.767644	5.37351	0.0298528	0.000746321		0.746321	7.46321	3.7316	0.0621934	0.00921845	9.21845
17M	9.24275	0.766967	5.36877	0.0298265	0.000745662		0.745662	7.45662	3.72831	0.0621385	0.00672295	6.72295
17D	5.6608	0.760236	5.32165	0.0295647	0.000739118		0.739118	7.39118	3.69559	0.0615932	0.0108807	10.8807
18P	11.2133	0.76925	5.38475	0.0299153	0.000747882		0.747882	7.47882	3.73941	0.0623235	0.00555799	5.55799
18M	5.90606	0.724396	5.07077	0.028171	0.000704274		0.704274	7.04274	3.52137	0.0586895	0.00993717	9.93717
18D	8.15904	0.773352	5.41347	0.0300748	0.00075187		0.75187	7.5187	3.75935	0.0626559	0.00767932	7.67932
19P	6.94985	0.767086	5.3696	0.0298311	0.000745778		0.745778	7.45778	3.72889	0.0621481	0.00894238	8.94238
19M	8.13095	0.767155	5.37009	0.0298338	0.000745846		0.745846	7.45846	3.72923	0.0621538	0.0076441	7.6441
19D	6.15132	0.71339	4.99373	0.0277429	0.000693573		0.693573	6.93573	3.46787	0.0577978	0.009396	9.396
20P	6.39658	0.878148	6.14704	0.0341502	0.000853755		0.853755	8.53755	4.26878	0.0711463	0.0111225	11.1225
20M	8.76515	0.880251	6.16176	0.034232	0.0008558		0.8558	8.558	4.279	0.0713167	0.00813638	8.13638
20D	3.95538	0.872483	6.10738	0.0339299	0.000848248		0.848248	8.48248	4.24124	0.0706873	0.0178712	17.8712
21P	9.23569	0.878337	6.14836	0.0341575	0.000853939		0.853939	8.53939	4.26969	0.0711615	0.00770506	7.70506
21M	8.54012	0.879867	6.15907	0.034217	0.000855426		0.855426	8.55426	4.27713	0.0712855	0.00834714	8.34714
21D	6.74662	0.872154	6.10508	0.0339171	0.000847927		0.847927	8.47927	4.23964	0.0706606	0.0104735	10.4735
22P	11.2883	0.878462	6.14924	0.0341624	0.000854061		0.854061	8.54061	4.2703	0.0711717	0.0063049	6.3049
22M	8.79216	0.85294	5.97058	0.0331699	0.000829248		0.829248	8.29248	4.14624	0.069104	0.00785973	7.85973
22D	6.64184	0.836092	5.85264	0.0325147	0.000812867		0.812867	8.12867	4.06434	0.0677389	0.0101988	10.1988
23P	8.77197	0.775028	5.4252	0.03014	0.0007535		0.7535	7.535	3.7675	0.0627917	0.00715821	7.15821
23M	8.96292	0.846797	5.92758	0.032931	0.000823275		0.823275	8.23275	4.11637	0.0686062	0.00765446	7.65446
23D	8.02866	0.846123	5.92286	0.0329048	0.000822619		0.822619	8.22619	4.1131	0.0685516	0.00853836	8.53836
24P	9.74714	0.847036	5.92926	0.0329403	0.000823508		0.823508	8.23508	4.11754	0.0686256	0.00704059	7.04059
24M	9.3789	0.850489	5.95342	0.0330746	0.000826864		0.826864	8.26864	4.13432	0.0689053	0.00734685	7.34685
24D	7.89227	0.668198	4.67738	0.0259855	0.000649637		0.649637	6.49637	3.24818	0.0541364	0.00685941	6.85941
25P	10.4564	0.855182	5.98628	0.0332571	0.000831427		0.831427	8.31427	4.15714	0.0692856	0.00662617	6.62617
25M	7.91955	0.851697	5.96188	0.0331216	0.000828039		0.828039	8.28039	4.1402	0.0690033	0.00871303	8.71303
25D	7.42174	0.844708	5.91296	0.0328498	0.000821244		0.821244	8.21244	4.10622	0.068437	0.00922116	9.22116
26P	10.4223	0.666889	4.66822	0.0259346	0.000648364		0.648364	6.48364	3.24182	0.0540303	0.00518413	5.18413
26M	9.67895	0.855606	5.98924	0.0332736	0.000831839		0.831839	8.31839	4.1592	0.0693199	0.00716193	7.16193
26D	6.11139	0.766819	5.36774	0.0298208	0.000745519		0.745519	7.45519	3.72759	0.0621266	0.0101657	10.1657
27P	11.5406	0.860353	6.02247	0.0334582	0.000836455		0.836455	8.36455	4.18227	0.0697046	0.00603992	6.03992
27M	9.99264	0.864884	6.05419	0.0336344	0.000840859		0.840859	8.40859	4.2043	0.0700716	0.00701232	7.01232
27D	6.22835	0.771606	5.40124	0.0300069	0.000750173		0.750173	7.50173	3.75086	0.0625144	0.0100371	10.0371

## Sheet: MDX
MALTODEXTRIN ACTIVITY
Sample	Protein (mg/mL)	Glucose Con. (ug/mL)	Total Glucose (ug)	Glucose (umoles/mL)	umoles/uL of BBMV	mmole/mL	Dilution		Units/mL	Units/mg of protein
1P	7.09447	0.765304	5.35713	0.0297618	0.000744046	0.744046	7.44046	1.48809	0.0248015	0.0034959
1M	7.11967	0.765762	5.36034	0.0297796	0.000744491	0.744491	7.44491	1.48898	0.0248164	0.00348561
1D	4.79383	0.761615	5.33131	0.0296184	0.00074046	0.74046	7.4046	1.48092	0.024682	0.0051487
2P	7.17006	0.765313	5.35719	0.0297622	0.000744054	0.744054	7.44054	1.48811	0.0248018	0.00345908
2M	5.24264	0.765463	5.35824	0.029768	0.0007442	0.7442	7.442	1.4884	0.0248067	0.00473171
2D	3.901	0.762839	5.33987	0.029666	0.000741649	0.741649	7.41649	1.4833	0.0247216	0.00633725
3P	6.30532	0.763887	5.34721	0.0297067	0.000742668	0.742668	7.42668	1.48534	0.0247556	0.00392614
3M	5.46117	0.765146	5.35602	0.0297557	0.000743892	0.743892	7.43892	1.48778	0.0247964	0.00454049
3D	4.16071	0.760682	5.32478	0.0295821	0.000739552	0.739552	7.39552	1.4791	0.0246517	0.00592489
4P	7.66281	0.765982	5.36188	0.0297882	0.000744705	0.744705	7.44705	1.48941	0.0248235	0.00323948
4M	6.00479	0.761598	5.33119	0.0296177	0.000740442	0.740442	7.40442	1.48088	0.0246814	0.00411029
4D	5.64939	0.761255	5.32878	0.0296043	0.000740109	0.740109	7.40109	1.48022	0.0246703	0.00436689
5P	6.98739	0.763262	5.34283	0.0296824	0.00074206	0.74206	7.4206	1.48412	0.0247353	0.00354
5M	7.38903	0.761536	5.33075	0.0296153	0.000740382	0.740382	7.40382	1.48076	0.0246794	0.00334001
5D	4.82062	0.760876	5.32613	0.0295896	0.000739741	0.739741	7.39741	1.47948	0.024658	0.00511511
6P	6.79843	0.76364	5.34548	0.0296971	0.000742428	0.742428	7.42428	1.48486	0.0247476	0.00364019
6M	6.86999	0.767048	5.36933	0.0298296	0.000745741	0.745741	7.45741	1.49148	0.024858	0.00361835
6D	7.41185	0.765331	5.35732	0.0297629	0.000744072	0.744072	7.44072	1.48814	0.0248024	0.00334632
7P	7.68026	0.767092	5.36964	0.0298313	0.000745784	0.745784	7.45784	1.49157	0.0248595	0.0032368
7M	5.4253	0.764283	5.34998	0.0297221	0.000743053	0.743053	7.43053	1.48611	0.0247684	0.00456536
7D	4.25768	0.762998	5.34098	0.0296721	0.000741803	0.741803	7.41803	1.48361	0.0247268	0.00580758
8P	6.65356	0.762223	5.33556	0.029642	0.00074105	0.74105	7.4105	1.4821	0.0247017	0.00371255
8M	7.00118	0.766607	5.36625	0.0298125	0.000745313	0.745313	7.45313	1.49063	0.0248438	0.00354851
8D	5.16457	0.761932	5.33353	0.0296307	0.000740768	0.740768	7.40768	1.48154	0.0246923	0.00478109
9P	6.28193	0.766687	5.36681	0.0298156	0.00074539	0.74539	7.4539	1.49078	0.0248463	0.0039552
9M	4.35452	0.766581	5.36607	0.0298115	0.000745287	0.745287	7.45287	1.49057	0.0248429	0.00570509
9D	4.47442	0.759819	5.31874	0.0295485	0.000738713	0.738713	7.38713	1.47743	0.0246238	0.00550324
10P	5.75206	0.764618	5.35232	0.0297351	0.000743378	0.743378	7.43378	1.48676	0.0247793	0.0043079
10M	6.4251	0.766783	5.36748	0.0298194	0.000745484	0.745484	7.45484	1.49097	0.0248495	0.00386756
10D	7.4724	0.769442	5.3861	0.0299228	0.000748069	0.748069	7.48069	1.49614	0.0249356	0.00333703
11P	8.07708	0.767197	5.37038	0.0298354	0.000745886	0.745886	7.45886	1.49177	0.0248629	0.0030782
11M	6.85288	0.766731	5.36711	0.0298173	0.000745433	0.745433	7.45433	1.49087	0.0248478	0.00362588
11D	5.52391	0.759282	5.31498	0.0295276	0.000738191	0.738191	7.38191	1.47638	0.0246064	0.00445452
12P	7.99933	0.764406	5.35084	0.0297269	0.000743173	0.743173	7.43173	1.48635	0.0247724	0.00309681
12M	5.34342	0.764688	5.35282	0.0297379	0.000743447	0.743447	7.43447	1.48689	0.0247816	0.00463777
12D	4.95353	0.761827	5.33279	0.0296266	0.000740665	0.740665	7.40665	1.48133	0.0246888	0.00498409
13P	9.33053	0.761589	5.33112	0.0296174	0.000740434	0.740434	7.40434	1.48087	0.0246811	0.0026452
13M	5.26724	0.765445	5.35812	0.0297673	0.000744183	0.744183	7.44183	1.48837	0.0248061	0.00470951
13D	4.65056	0.762716	5.33901	0.0296612	0.000741529	0.741529	7.41529	1.48306	0.0247176	0.00531499
14P	9.87852	0.764133	5.34893	0.0297163	0.000742908	0.742908	7.42908	1.48582	0.0247636	0.00250681
14M	5.76347	0.764723	5.35306	0.0297392	0.000743481	0.743481	7.43481	1.48696	0.0247827	0.00429997
14D	4.79953	0.763042	5.34129	0.0296738	0.000741846	0.741846	7.41846	1.48369	0.0247282	0.00515221
15P	5.97603	0.760092	5.32065	0.0295591	0.000738979	0.738979	7.38979	1.47796	0.0246326	0.0041219
15M	5.91747	0.765903	5.36132	0.0297851	0.000744628	0.744628	7.44628	1.48926	0.0248209	0.00419452
15D	5.8601	0.761483	5.33038	0.0296132	0.000740331	0.740331	7.40331	1.48066	0.0246777	0.00421114
16P	5.56954	0.765665	5.35966	0.0297759	0.000744397	0.744397	7.44397	1.48879	0.0248132	0.00445517
16M	6.10569	0.76637	5.36459	0.0298033	0.000745082	0.745082	7.45082	1.49016	0.0248361	0.00406769
16D	4.89857	0.761475	5.33032	0.0296129	0.000740323	0.740323	7.40323	1.48065	0.0246774	0.00503768
17P	6.74662	0.768544	5.37981	0.0298878	0.000747196	0.747196	7.47196	1.49439	0.0249065	0.0036917
17M	9.24275	0.76173	5.33211	0.0296228	0.000740571	0.740571	7.40571	1.48114	0.0246857	0.00267082
17D	5.6608	0.760946	5.32662	0.0295924	0.000739809	0.739809	7.39809	1.47962	0.0246603	0.00435633
18P	11.2133	0.76813	5.37691	0.0298717	0.000746794	0.746794	7.46794	1.49359	0.0248931	0.00221996
18M	5.90606	0.766819	5.36773	0.0298207	0.000745518	0.745518	7.45518	1.49104	0.0248506	0.00420765
18D	8.15904	0.762267	5.33587	0.0296437	0.000741093	0.741093	7.41093	1.48219	0.0247031	0.0030277
19P	6.94985	0.767409	5.37186	0.0298437	0.000746092	0.746092	7.46092	1.49218	0.0248697	0.00357846
19M	8.13095	0.764362	5.35054	0.0297252	0.00074313	0.74313	7.4313	1.48626	0.024771	0.00304651
19D	6.15132	0.763896	5.34727	0.0297071	0.000742676	0.742676	7.42676	1.48535	0.0247559	0.00402448
20P	6.39658	0.769495	5.38647	0.0299248	0.00074812	0.74812	7.4812	1.49624	0.0249373	0.00389854
20M	8.76515	0.763869	5.34709	0.029706	0.000742651	0.742651	7.42651	1.4853	0.024755	0.00282425
20D	3.95538	0.764072	5.3485	0.0297139	0.000742848	0.742848	7.42848	1.4857	0.0247616	0.00626024
21P	9.23569	0.766194	5.36336	0.0297964	0.00074491	0.74491	7.4491	1.48982	0.0248303	0.00268852
21M	8.54012	0.766194	5.36336	0.0297964	0.00074491	0.74491	7.4491	1.48982	0.0248303	0.0029075
21D	6.74662	0.763412	5.34388	0.0296882	0.000742206	0.742206	7.42206	1.48441	0.0247402	0.00366705
22P	11.2883	0.766801	5.36761	0.02982	0.000745501	0.745501	7.45501	1.491	0.02485	0.00220139
22M	8.79216	0.773483	5.41438	0.0300799	0.000751998	0.751998	7.51998	1.504	0.0250666	0.00285102
22D	6.64184	0.755277	5.28694	0.0293719	0.000734297	0.734297	7.34297	1.46859	0.0244766	0.00368521
23P	8.77197	0.767541	5.37278	0.0298488	0.00074622	0.74622	7.4622	1.49244	0.024874	0.00283562
23M	8.96292	0.763315	5.3432	0.0296845	0.000742111	0.742111	7.42111	1.48422	0.024737	0.00275993
23D	8.02866	0.75945	5.31615	0.0295342	0.000738354	0.738354	7.38354	1.47671	0.0246118	0.00306549
24P	9.74714	0.762654	5.33858	0.0296588	0.00074147	0.74147	7.4147	1.48294	0.0247157	0.00253568
24M	9.3789	0.764195	5.34937	0.0297187	0.000742967	0.742967	7.42967	1.48593	0.0247656	0.00264056
24D	7.89227	0.764547	5.35183	0.0297324	0.00074331	0.74331	7.4331	1.48662	0.024777	0.0031394
25P	10.4564	0.763711	5.34598	0.0296999	0.000742497	0.742497	7.42497	1.48499	0.0247499	0.00236697
25M	7.91955	0.760268	5.32188	0.029566	0.00073915	0.73915	7.3915	1.4783	0.0246383	0.00311108
25D	7.42174	0.761818	5.33273	0.0296263	0.000740656	0.740656	7.40656	1.48131	0.0246885	0.00332652
26P	10.4223	0.7685	5.3795	0.0298861	0.000747153	0.747153	7.47153	1.49431	0.0249051	0.00238961
26M	9.67895	0.76696	5.36872	0.0298262	0.000745655	0.745655	7.45655	1.49131	0.0248552	0.00256796
26D	6.11139	0.758913	5.31239	0.0295133	0.000737832	0.737832	7.37832	1.47566	0.0245944	0.00402435
27P	11.5406	0.766211	5.36348	0.0297971	0.000744928	0.744928	7.44928	1.48986	0.0248309	0.00215161
27M	9.99264	0.768562	5.37993	0.0298885	0.000747213	0.747213	7.47213	1.49443	0.0249071	0.00249254
27D	6.22835	0.761915	5.3334	0.02963	0.000740751	0.740751	7.40751	1.4815	0.0246917	0.0039644

## Sheet: homogenate bca
				aver. Absorbance	equation	dilut fact 12.5	BBMV bca results
	1P	0.774	0.952	0.863	0.654219	8.17773	7.09447
	1M	0.866	0.82	0.843	0.604032	7.55041	7.11967
	1D	0.438	0.445	0.4415	0.251716	3.14645	4.79383
	2P	0.895	0.928	0.9115	0.664141	8.30177	7.17006
	2M	0.895	0.8	0.8475	0.607981	7.59977	5.24264
	2D	0.624	0.575	0.5995	0.390361	4.87952	3.901
	3P	0.733	0.693	0.713	0.489957	6.12447	6.30532
	3M	0.624	0.57	0.597	0.388167	4.85209	5.46117
	3D	0.673	0.729	0.701	0.479428	5.99284	4.16071
	4P	0.898	0.882	0.89	0.679658	8.49573	7.66281
	4M	0.722	0.729	0.7255	0.500926	6.26158	6.00479
	4D	0.622	0.638	0.63	0.417125	5.21406	5.64939
	5P	0.903	0.891	0.897	0.651417	8.14272	6.98739
	5M	0.744	0.804	0.774	0.543485	6.79356	7.38903
	5D	0.521	0.466	0.4935	0.277448	3.46809	4.82062
	6P	0.814	0.739	0.7765	0.545679	6.82098	6.79843
	6M	1.02	1.04	1.03	0.768125	9.60156	6.86999
	6D	0.714	0.682	0.698	0.476795	5.95994	7.41185
	7P	0.913	0.918	0.9155	0.667651	8.34564	7.68026
	7M	0.638	0.698	0.668	0.47049	5.88112	5.4253
	7D	0.674	0.731	0.7025	0.480744	6.0093	4.25768
	8P	1.093	1.028	1.0605	0.794889	9.93611	6.65356
	8M	0.847	0.87	0.8585	0.617634	7.72042	7.00118
	8D	0.975	0.897	0.936	0.68564	8.5705	5.16457
	9P	0.891	0.896	0.8935	0.648346	8.10433	6.28193
	9M	0.991	0.95	0.9705	0.715914	8.94892	4.35452
	9D	0.645	0.613	0.629	0.416247	5.20309	4.47442
	10P	0.806	0.759	0.7825	0.550944	6.8868	5.75206
	10M	0.865	0.802	0.8335	0.595696	7.4462	6.4251
	10D	0.459	0.385	0.422	0.214721	2.68401	7.4724
	11P	0.835	0.816	0.8255	0.568711	7.10889	8.07708
	11M	0.734	0.642	0.688	0.46802	5.85025	6.85288
	11D	0.755	0.779	0.767	0.517389	6.46736	5.52391
	12P	0.878	0.958	0.918	0.669845	8.37306	7.99933
	12M	0.62	0.661	0.6405	0.426339	5.32923	5.34342
	12D	0.694	0.675	0.6845	0.445012	5.56265	4.95353
	13P	0.873	0.884	0.8785	0.635184	7.9398	9.33053
	13M	0.739	0.674	0.7065	0.484254	6.05317	5.26724
	13D	0.43	0.428	0.429	0.240748	3.00934	4.65056
	14P	0.866	0.953	0.9095	0.642404	8.03005	9.87852
	14M	0.829	0.837	0.833	0.595257	7.44072	5.76347
	14D	0.551	0.56	0.5555	0.342582	4.28228	4.79953
	15P	0.798	0.828	0.813	0.578427	7.23033	5.97603
	15M	0.68	0.696	0.688	0.448082	5.60103	5.91747
	15D	0.738	0.812	0.775	0.543623	6.79528	5.8601
	16P	0.607	0.645	0.626	0.39369	4.92112	5.56954
	16M	0.59	0.565	0.5775	0.362732	4.53415	6.10569
	16D	0.43	0.457	0.4435	0.240002	3.00002	4.89857
	17P	0.879	0.874	0.8765	0.636586	7.95733	6.74662
	17M	1.057	1.022	1.0395	0.756453	9.45567	9.24275
	17D	0.454	0.468	0.461	0.25603	3.20037	5.6608
	18P	0.9	0.974	0.937	0.691998	8.64998	11.2133
	18M	0.862	0.888	0.875	0.635213	7.94016	5.90606
	18D	1.047	0.947	0.997	0.719168	8.9896	8.15904
	19P	0.877	0.807	0.842	0.604988	7.56235	6.94985
	19M	0.772	0.74	0.756	0.52622	6.57776	8.13095
	19D	0.659	0.673	0.666	0.443789	5.54737	6.15132
	20P	0.743	0.71	0.7265	0.499201	6.24002	6.39658
	20M	0.7	0.685	0.6925	0.468061	5.85076	8.76515
	20D	0.388	0.38	0.384	0.185506	2.31882	3.95538
	21P	0.706	0.675	0.6905	0.466229	5.82786	9.23569
	21M	0.832	0.752	0.792	0.559193	6.98991	8.54012
	21D	0.449	0.48	0.4645	0.259236	3.24044	6.74662
	22P	0.75	0.751	0.7505	0.521183	6.51479	11.2883
	22M	1.005	0.925	0.965	0.717643	8.97054	8.79216
	22D	0.6	0.583	0.5915	0.375555	4.69444	6.64184
	23P	0.905	0.847	0.876	0.636128	7.95161	8.77197
	23M	0.82	0.859	0.8395	0.602698	7.53373	8.96292
	23D	0.661	0.649	0.655	0.433715	5.42143	8.02866
	24P	0.835	0.798	0.8165	0.581632	7.2704	9.74714
	24M	0.914	0.846	0.88	0.639792	7.9974	9.3789
	24D	0.774	0.77	0.772	0.540875	6.76093	7.89227
	25P	0.832	0.826	0.829	0.593081	7.41351	10.4564
	25M	0.696	0.703	0.6995	0.474472	5.9309	7.91955
	25D	0.582	0.574	0.578	0.36319	4.53988	7.42174
	26P	0.89	0.934	0.912	0.644598	8.05747	10.4223
	26M	0.935	0.928	0.9315	0.686961	8.58701	9.67895
	26D	0.646	0.677	0.6615	0.439668	5.49585	6.11139
	27P	1.019	0.941	0.98	0.731382	9.14227	11.5406
	27M	0.992	0.899	0.9455	0.699783	8.74729	9.99264
	27D	0.661	0.663	0.662	0.440126	5.50157	6.22835

## Sheet: Maltase
Maltase
							mg									U/g of tissue/ regional weight of intestine (g)
Animal #	Region	Treatment	Region Weight	Tissue Weight (g)	Protein (mg/mL) in BBMV	Protein (mg/ul) in BBMV	total BBM protein (mg/ul) *500 ul	U/mg BBMV	U/g BBMV	units in BBM prep	units/g	units in region	total si activity	U/g BBMV	U/g of tissue	U/region of intestine	Body Weight (g)		Activity/ kg of body weight
1	P	3	3.7106	0.378	7.09447	0.00709447	3.54724	0.011096	11.096	0.03936	0.104127	0.386374	0.985038	11.096	29.3544	108.922	546.77	0.54677	1.80156
1	M	3	3.4149	0.44	7.11967	0.00711967	3.55983	0.00844901	8.44901	0.0300771	0.068357	0.233432		8.44901	19.2023	65.5739
1	D	3	1.3674	0.1472	4.79383	0.00479383	2.39691	0.0164032	16.4032	0.0393171	0.2671	0.365232		16.4032	111.435	152.376
2	P	4	2.7014	0.4879	7.17006	0.00717006	3.58503	0.0109614	10.9614	0.0392971	0.0805433	0.21758	0.613253	10.9614	22.4666	60.6912	605.67	0.60567	1.01252
2	M	4	2.9085	0.4656	5.24264	0.00524264	2.62132	0.0114057	11.4057	0.0298979	0.0642137	0.186765		11.4057	24.4967	71.2486
2	D	4	2.3698	0.4451	3.901	0.003901	1.9505	0.0201165	20.1165	0.0392373	0.088154	0.208907		20.1165	45.1955	107.104
3	P	1	2.4247	0.2692	6.30532	0.00630532	3.15266	0.0124573	12.4573	0.0392736	0.14589	0.353739	1.08441	12.4573	46.2752	112.203	502.46	0.50246	2.15821
3	M	1	2.2867	0.2379	5.46117	0.00546117	2.73058	0.0109671	10.9671	0.0299465	0.125879	0.287846		10.9671	46.0995	105.416
3	D	1	2.0609	0.1788	4.16071	0.00416071	2.08036	0.0184674	18.4674	0.0384188	0.21487	0.442826		18.4674	103.285	212.861
4	P	2	3.4902	0.4553	7.66281	0.00766281	3.83141	0.00782412	7.82412	0.0299774	0.065841	0.229798	0.779298	7.82412	17.1845	59.9775	480.35	0.48035	1.62236
4	M	2	2.7601	0.34	6.00479	0.00600479	3.00239	0.0129531	12.9531	0.0388903	0.114383	0.315709		12.9531	38.0973	105.152
4	D	2	2.3469	0.2996	5.64939	0.00564939	2.8247	0.0105658	10.5658	0.0298453	0.0996171	0.233791		10.5658	35.2665	82.767
5	P	3	2.4	0.3955	6.98739	0.00698739	3.4937	0.0111852	11.1852	0.0390775	0.0988054	0.237133	0.750436	11.1852	28.2811	67.8745	548.01	0.54801	1.36938
5	M	3	2.743	0.4127	7.38903	0.00738903	3.69452	0.00814779	8.14779	0.0301022	0.0729395	0.200073		8.14779	19.7426	54.1541
5	D	3	2.2383	0.2764	4.82062	0.00482062	2.41031	0.0160476	16.0476	0.0386797	0.139941	0.31323		16.0476	58.0593	129.954
6	P	4	2.8618	0.3696	6.79843	0.00679843	3.39922	0.0114456	11.4456	0.0389062	0.105266	0.301249	0.713243	11.4456	30.9676	88.6231	512.56	0.51256	1.39153
6	M	4	3.3833	0.4733	6.86999	0.00686999	3.435	0.00725628	7.25628	0.0249253	0.0526628	0.178174		7.25628	15.3312	51.8702
6	D	4	2.8616	0.3058	7.41185	0.00741185	3.70592	0.0067424	6.7424	0.0249868	0.0817096	0.23382		6.7424	22.0484	63.0937
7	P	1	2.418	0.3799	7.68026	0.00768026	3.84013	0.006494	6.494	0.0249378	0.065643	0.158725	0.621551	6.494	17.094	41.3332	496.76	0.49676	1.25121
7	M	1	2.4104	0.307	5.4253	0.0054253	2.71265	0.00918172	9.18172	0.0249068	0.0811296	0.195555		9.18172	29.9079	72.0899
7	D	1	2.3614	0.2195	4.25768	0.00425768	2.12884	0.0116701	11.6701	0.0248437	0.113183	0.267271		11.6701	53.1667	125.548
8	P	2	3.6353	0.382	6.65356	0.00665356	3.32678	0.00749889	7.49889	0.0249471	0.0653066	0.237409	0.563928	7.49889	19.6306	71.3631	529.21	0.52921	1.0656
8	M	2	2.5215	0.4261	7.00118	0.00700118	3.50059	0.00715476	7.15476	0.0250459	0.0587793	0.148212		7.15476	16.7913	42.3392
8	D	2	2.7726	0.3849	5.16457	0.00516457	2.58229	0.0095857	9.5857	0.024753	0.0643102	0.178307		9.5857	24.9044	69.0499
9	P	3	2.217	0.4076	6.28193	0.00628193	3.14097	0.0100728	10.0728	0.0316384	0.0776212	0.172086	0.55067	10.0728	24.7125	54.7877	632.86	0.63286	0.87013
9	M	3	2.524	0.5069	4.35452	0.00435451	2.17726	0.0144577	14.4577	0.0314782	0.0620994	0.156739		14.4577	28.5218	71.9891
9	D	3	2.0078	0.2845	4.47442	0.00447442	2.23721	0.014051	14.051	0.0314349	0.110492	0.221845		14.051	49.3882	99.1617
10	P	4	2.1406	0.4027	5.75206	0.00575206	2.87603	0.0103988	10.3988	0.0299074	0.0742671	0.158976	0.648418	10.3988	25.8228	55.2763	564.18	0.56418	1.14931
10	M	4	2.6406	0.3113	6.4251	0.0064251	3.21255	0.00934133	9.34133	0.0300095	0.0964006	0.254555		9.34133	30.0075	79.2378
10	D	4	1.1751	0.1597	7.4724	0.0074724	3.7362	0.00854393	8.54393	0.0319218	0.199886	0.234886		8.54393	53.4999	62.8677
11	P	1	2.391	0.3691	8.07708	0.00807708	4.03854	0.00786308	7.86308	0.0317553	0.0860345	0.205709	0.705805	7.86308	21.3034	50.9364	501.49	0.50149	1.40742
11	M	1	2.491	0.2705	6.85288	0.00685288	3.42644	0.00932465	9.32465	0.0319504	0.118116	0.294227		9.32465	34.4719	85.8695
11	D	1	2.47	0.3559	5.52391	0.00552391	2.76195	0.0107401	10.7401	0.0296637	0.0833483	0.20587		10.7401	30.1773	74.5379
12	P	2	2.295	0.3433	7.99933	0.00799933	3.99967	0.0075056	7.5056	0.0300199	0.0874451	0.200686	0.566676	7.5056	21.8631	50.1758	451.67	0.45167	1.25462
12	M	2	1.831	0.28	5.34342	0.00534342	2.67171	0.010544	10.544	0.0281706	0.100609	0.184215		10.544	37.6572	68.9503
12	D	2	1.2995	0.2	4.95353	0.00495353	2.47677	0.0112954	11.2954	0.027976	0.13988	0.181774		11.2954	56.4769	73.3918
13	P	4	2.823	0.3669	9.33053	0.00933053	4.66526	0.00600709	6.00709	0.0280247	0.0763823	0.215627	0.733182	6.00709	16.3726	46.2197	592.21	0.59221	1.23804
13	M	4	2.6593	0.2637	5.26724	0.00526724	2.63362	0.0107472	10.7472	0.028304	0.107334	0.285434		10.7472	40.7554	108.381
13	D	4	1.3294	0.1611	4.65056	0.00465056	2.32528	0.0120971	12.0971	0.0281291	0.174606	0.232122		12.0971	75.0905	99.8253
14	P	1	3.5298	0.4801	9.87852	0.00987852	4.93926	0.00575888	5.75888	0.0284446	0.0592473	0.209131	0.686879	5.75888	11.9952	42.3406	553.17	0.55317	1.24171
14	M	1	3.5402	0.4165	5.76347	0.00576346	2.88173	0.010539	10.539	0.0303706	0.0729187	0.258147		10.539	25.3038	89.5804
14	D	1	1.6889	0.232	4.79953	0.00479953	2.39977	0.0125704	12.5704	0.0301661	0.130026	0.219601		12.5704	54.1829	91.5095
15	P	2	3.1219	0.383	5.97603	0.00597603	2.98801	0.0100481	10.0481	0.0300239	0.0783914	0.24473	0.735848	10.0481	26.2353	81.904	496.65	0.49665	1.48162
15	M	2	3.3905	0.374	5.91747	0.00591747	2.95873	0.0101827	10.1827	0.0301279	0.0805558	0.273124		10.1827	27.2265	92.3113
15	D	2	3.0277	0.4183	5.8601	0.0058601	2.93005	0.0102788	10.2788	0.0301175	0.0719997	0.217994		10.2788	24.5729	74.3992
16	P	3	2.0483	0.2389	5.56954	0.00556954	2.78477	0.0109028	10.9028	0.0303618	0.12709	0.260318	0.695754	10.9028	45.6375	93.4793	492.87	0.49287	1.41164
16	M	3	2.0436	0.284	6.10569	0.00610569	3.05285	0.00989643	9.89643	0.0302123	0.106381	0.217401		9.89643	34.8466	71.2125
16	D	3	1.3968	0.1936	4.89857	0.00489857	2.44928	0.0123384	12.3384	0.0302202	0.156096	0.218035		12.3384	63.7313	89.0199
17	P	4	3.2096	0.4067	6.74662	0.00674662	3.37331	0.00921845	9.21845	0.0310967	0.076461	0.245409	0.715562	9.21845	22.6665	72.7503	695.23	0.69523	1.02924
17	M	4	2.7761	0.4183	9.24275	0.00924275	4.62138	0.00672295	6.72295	0.0310693	0.0742751	0.206195		6.72295	16.0721	44.6177
17	D	4	1.9679	0.2296	5.6608	0.0056608	2.8304	0.0108807	10.8807	0.0307966	0.134132	0.263957		10.8807	47.3896	93.258
18	P	1	2.6992	0.4155	11.2133	0.0112133	5.60665	0.00555799	5.55799	0.0311618	0.0749982	0.202435	0.560921	5.55799	13.3766	36.1062	518.44	0.51844	1.08194
18	M	1	2.8845	0.4655	5.90606	0.00590606	2.95303	0.00993717	9.93717	0.0293448	0.0630392	0.181837		9.93717	21.3473	61.5763
18	D	1	2.26	0.4008	8.15904	0.00815904	4.07952	0.00767932	7.67932	0.0313279	0.0781635	0.17665		7.67932	19.16	43.3015
19	P	2	2.8261	0.3517	6.94985	0.00694985	3.47492	0.00894238	8.94238	0.0310741	0.0883539	0.249697	0.677176	8.94238	25.4262	71.8568	521.33	0.52133	1.29894
19	M	2	2.4587	0.3983	8.13095	0.00813095	4.06548	0.0076441	7.6441	0.0310769	0.0780238	0.191837		7.6441	19.1918	47.1869
19	D	2	2.531	0.3104	6.15132	0.00615132	3.07566	0.009396	9.396	0.0288989	0.0931021	0.235641		9.396	30.2706	76.6149
20	P	3	2.2572	0.3236	6.39658	0.00639658	3.19829	0.0111225	11.1225	0.0355731	0.109929	0.248133	0.778378	11.1225	34.3713	77.5829	495.87	0.49587	1.56972
20	M	3	1.5269	0.2626	8.76515	0.00876515	4.38258	0.00813638	8.13638	0.0356583	0.13579	0.207337		8.13638	30.9839	47.3094
20	D	3	1.5824	0.1732	3.95538	0.00395538	1.97769	0.0178712	17.8712	0.0353436	0.204063	0.322909		17.8712	103.182	163.276
21	P	4	3.3375	0.353	9.23569	0.00923569	4.61785	0.00770506	7.70506	0.0355808	0.100795	0.336405	0.770023	7.70506	21.8274	72.8488	591.36	0.59136	1.30212
21	M	4	3.1353	0.4822	8.54012	0.00854012	4.27006	0.00834714	8.34714	0.0356428	0.073917	0.231752		8.34714	17.3105	54.2737
21	D	4	0.9759	0.1708	6.74662	0.00674662	3.37331	0.0104735	10.4735	0.0353303	0.206852	0.201867		10.4735	61.3201	59.8423
22	P	1	3.1969	0.2977	11.2883	0.0112883	5.64416	0.0063049	6.3049	0.0355859	0.119536	0.382145	0.83225	6.3049	21.1787	67.7062	523.52	0.52352	1.58972
22	M	1	2.4694	0.4286	8.79216	0.00879216	4.39608	0.00785973	7.85973	0.034552	0.0806159	0.199073		7.85973	18.3381	45.2842
22	D	1	1.575	0.2125	6.64184	0.00664184	3.32092	0.0101988	10.1988	0.0338695	0.159386	0.251032		10.1988	47.9944	75.5912
23	P	2	3.0194	0.4496	8.77197	0.00877197	4.38599	0.00715821	7.15821	0.0313958	0.0698306	0.210846	0.752091	7.15821	15.9213	48.0728	478.83	0.47883	1.57069
23	M	2	2.583	0.2991	8.96292	0.00896292	4.48146	0.00765446	7.65446	0.0343031	0.114688	0.296239		7.65446	25.5916	66.1032
23	D	2	2.1287	0.2978	8.02866	0.00802866	4.01433	0.00853836	8.53836	0.0342758	0.115097	0.245006		8.53836	28.6715	61.0329
24	P	3	3.048	0.4722	9.74714	0.00974714	4.87357	0.00704059	7.04059	0.0343128	0.0726659	0.221486	0.640645	7.04059	14.9102	45.4462	614.3	0.6143	1.04289
24	M	3	2.016	0.2999	9.3789	0.0093789	4.68945	0.00734685	7.34685	0.0344527	0.114881	0.231599		7.34685	24.4977	49.3873
24	D	3	2.6809	0.3869	7.89227	0.00789227	3.94614	0.00685941	6.85941	0.0270682	0.0699617	0.18756		6.85941	17.7292	47.5301
25	P	4	3.0422	0.3575	10.4564	0.0104564	5.22818	0.00662617	6.62617	0.0346428	0.0969029	0.294798	0.888388	6.62617	18.5347	56.3864	668.59	0.66859	1.32875
25	M	4	2.2252	0.2602	7.91955	0.00791955	3.95978	0.00871303	8.71303	0.0345016	0.132597	0.295054		8.71303	33.4859	74.5128
25	D	4	2.7508	0.3153	7.42174	0.00742174	3.71087	0.00922116	9.22116	0.0342185	0.108527	0.298536		9.22116	29.2457	80.449
26	P	1	3.2904	0.4395	10.4223	0.0104223	5.21113	0.00518413	5.18413	0.0270152	0.0614679	0.202254	0.715893	5.18413	11.7955	38.8119	533.8	0.5338	1.34113
26	M	1	2.4224	0.4039	9.67895	0.00967895	4.83948	0.00716193	7.16193	0.03466	0.0858133	0.207874		7.16193	17.7319	42.9538
26	D	1	2.7886	0.2833	6.11139	0.00611139	3.0557	0.0101657	10.1657	0.0310633	0.109648	0.305765		10.1657	35.8832	100.064
27	P	2	3.9856	0.4695	11.5406	0.0115406	5.77032	0.00603992	6.03992	0.0348523	0.0742328	0.295862	0.820645	6.03992	12.8646	51.2731	646.35	0.64635	1.26966
27	M	2	3.0318	0.4631	9.99264	0.00999264	4.99632	0.00701232	7.01232	0.0350358	0.075655	0.229371		7.01232	15.1421	45.9079
27	D	2	2.6529	0.2807	6.22835	0.00622835	3.11417	0.0100371	10.0371	0.0312572	0.111354	0.295412		10.0371	35.7573	94.8605

## Sheet: Glucoamylase
Glucoamylase
Animal #	Region	Treatment	Region Weight	Tissue Weight (g)	Protein (mg/mL) in BBMV	Protein (mg/ul) in BBMV	total BBM protein (mg/ul) *500	U/mg BBMV	units in BBM prep	units/g	units in region	total si activity	U/g BBMV	U/g of tissue	U/region of intestine	Body Weight (g)		Activity/ kg of body weight
1	P	3	3.7106	0.378	7.09447	0.00709447	3.54724	0.0034959	0.0124008	0.0328063	0.00884123	0.0784114	3.4959	9.2484	34.3171	546.77	0.54677	0.143408
1	M	3	3.4149	0.44	7.11967	0.00711967	3.55983	0.00348561	0.0124082	0.0282004	0.00825805		3.48561	7.92184	27.0523
1	D	3	1.3674	0.1472	4.79383	0.00479383	2.39691	0.0051487	0.012341	0.0838383	0.0613122		5.1487	34.9776	47.8284
2	P	4	2.7014	0.4879	7.17006	0.00717006	3.58503	0.00345908	0.0124009	0.0254169	0.00940879	0.0302866	3.45908	7.08974	19.1522	605.67	0.60567	0.0500052
2	M	4	2.9085	0.4656	5.24264	0.00524264	2.62132	0.00473171	0.0124033	0.0266395	0.00915918		4.73171	10.1626	29.558
2	D	4	2.3698	0.4451	3.901	0.003901	1.9505	0.00633725	0.0123608	0.0277709	0.0117187		6.33725	14.2378	33.7408
3	P	1	2.4247	0.2692	6.30532	0.00630532	3.15266	0.00392614	0.0123778	0.0459799	0.0189631	0.0752035	3.92614	14.5845	35.363	502.46	0.50246	0.149671
3	M	1	2.2867	0.2379	5.46117	0.00546117	2.73058	0.00454049	0.0123982	0.0521152	0.0227906		4.54049	19.0857	43.6433
3	D	1	2.0609	0.1788	4.16071	0.00416071	2.08036	0.00592489	0.0123259	0.0689366	0.0334498		5.92489	33.1369	68.2919
4	P	2	3.4902	0.4553	7.66281	0.00766281	3.83141	0.00323948	0.0124118	0.0272606	0.00781061	0.0385041	3.23948	7.11504	24.8329	480.35	0.48035	0.0801584
4	M	2	2.7601	0.34	6.00479	0.00600479	3.00239	0.00411029	0.0123407	0.0362962	0.0131503		4.11029	12.0891	33.3671
4	D	2	2.3469	0.2996	5.64939	0.00564939	2.8247	0.00436689	0.0123351	0.041172	0.0175432		4.36689	14.5757	34.2078
5	P	3	2.4	0.3955	6.98739	0.00698739	3.4937	0.00354	0.0123677	0.031271	0.0130296	0.0438584	3.54	8.95068	21.4816	548.01	0.54801	0.0800321
5	M	3	2.743	0.4127	7.38903	0.00738903	3.69452	0.00334001	0.0123397	0.0298999	0.0109005		3.34001	8.09306	22.1993
5	D	3	2.2383	0.2764	4.82062	0.00482062	2.41031	0.00511511	0.012329	0.0446057	0.0199284		5.11511	18.5062	41.4224
6	P	4	2.8618	0.3696	6.79843	0.00679843	3.39922	0.00364019	0.0123738	0.0334789	0.0116985	0.0336318	3.64019	9.84901	28.1859	512.56	0.51256	0.0656154
6	M	4	3.3833	0.4733	6.86999	0.00686999	3.435	0.00361835	0.012429	0.0262603	0.00776175		3.61835	7.64494	25.8651
6	D	4	2.8616	0.3058	7.41185	0.00741185	3.70592	0.00334632	0.0124012	0.0405533	0.0141715		3.34632	10.9428	31.314
7	P	1	2.418	0.3799	7.68026	0.00768026	3.84013	0.0032368	0.0124297	0.0327184	0.0135312	0.0541193	3.2368	8.52014	20.6017	496.76	0.49676	0.108944
7	M	1	2.4104	0.307	5.4253	0.0054253	2.71265	0.00456536	0.0123842	0.0403395	0.0167356		4.56536	14.8709	35.8447
7	D	1	2.3614	0.2195	4.25768	0.00425768	2.12884	0.00580758	0.0123634	0.0563252	0.0238525		5.80758	26.4582	62.4784
8	P	2	3.6353	0.382	6.65356	0.00665356	3.32678	0.00371255	0.0123508	0.032332	0.00889391	0.0320245	3.71255	9.71872	35.3305	529.21	0.52921	0.0605137
8	M	2	2.5215	0.4261	7.00118	0.00700118	3.50059	0.00354851	0.0124219	0.0291525	0.0115616		3.54851	8.32788	20.9988
8	D	2	2.7726	0.3849	5.16457	0.00516457	2.58229	0.00478109	0.0123461	0.0320762	0.011569		4.78109	12.4216	34.4402
9	P	3	2.217	0.4076	6.28193	0.00628193	3.14097	0.0039552	0.0124232	0.0304788	0.0137478	0.0450102	3.9552	9.70364	21.513	632.86	0.63286	0.0711218
9	M	3	2.524	0.5069	4.35452	0.00435451	2.17726	0.00570509	0.0124215	0.0245047	0.00970869		5.70509	11.2549	28.4073
9	D	3	2.0078	0.2845	4.47442	0.00447442	2.23721	0.00550324	0.0123119	0.0432755	0.0215537		5.50324	19.3435	38.838
10	P	4	2.1406	0.4027	5.75206	0.00575206	2.87603	0.0043079	0.0123896	0.0307664	0.0143728	0.0959248	4.3079	10.6975	22.8991	564.18	0.56418	0.170025
10	M	4	2.6406	0.3113	6.4251	0.0064251	3.21255	0.00386756	0.0124247	0.0399124	0.0151149		3.86756	12.4239	32.8066
10	D	4	1.1751	0.1597	7.4724	0.0074724	3.7362	0.00333703	0.0124678	0.0780702	0.0664371		3.33703	20.8956	24.5545
11	P	1	2.391	0.3691	8.07708	0.00807708	4.03854	0.0030782	0.0124314	0.0336804	0.0140863	0.0465201	3.0782	8.33975	19.9403	501.49	0.50149	0.0927637
11	M	1	2.491	0.2705	6.85288	0.00685288	3.42644	0.00362588	0.0124239	0.0459293	0.0184381		3.62588	13.4044	33.3903
11	D	1	2.47	0.3559	5.52391	0.00552391	2.76195	0.00445452	0.0123032	0.0345692	0.0139956		4.45452	12.5162	30.9151
12	P	2	2.295	0.3433	7.99933	0.00799933	3.99967	0.00309681	0.0123862	0.0360799	0.0157211	0.0873865	3.09681	9.02071	20.7025	451.67	0.45167	0.193474
12	M	2	1.831	0.28	5.34342	0.00534342	2.67171	0.00463777	0.0123908	0.0442528	0.0241686		4.63777	16.5635	30.3277
12	D	2	1.2995	0.2	4.95353	0.00495353	2.47677	0.00498409	0.0123444	0.0617221	0.0474968		4.98409	24.9204	32.3841
13	P	4	2.823	0.3669	9.33053	0.00933053	4.66526	0.0026452	0.0123406	0.0336347	0.0119145	0.087308	2.6452	7.2096	20.3527	592.21	0.59221	0.147428
13	M	4	2.6593	0.2637	5.26724	0.00526724	2.63362	0.00470951	0.012403	0.0470347	0.0176869		4.70951	17.8593	47.4933
13	D	4	1.3294	0.1611	4.65056	0.00465056	2.32528	0.00531499	0.0123588	0.0767152	0.0577067		5.31499	32.9919	43.8594
14	P	1	3.5298	0.4801	9.87852	0.00987852	4.93926	0.00250681	0.0123818	0.02579	0.00730637	0.0472654	2.50681	5.22144	18.4306	553.17	0.55317	0.0854445
14	M	1	3.5402	0.4165	5.76347	0.00576346	2.88173	0.00429997	0.0123914	0.0297511	0.0084038		4.29997	10.324	36.5492
14	D	1	1.6889	0.232	4.79953	0.00479953	2.39977	0.00515221	0.0123641	0.0532935	0.0315552		5.15221	22.2078	37.5068
15	P	2	3.1219	0.383	5.97603	0.00597603	2.98801	0.0041219	0.0123163	0.0321575	0.0103006	0.0298303	4.1219	10.7622	33.5984	496.65	0.49665	0.0600629
15	M	2	3.3905	0.374	5.91747	0.00591747	2.95873	0.00419452	0.0124105	0.0331831	0.00978707		4.19452	11.2153	38.0255
15	D	2	3.0277	0.4183	5.8601	0.0058601	2.93005	0.00421114	0.0123389	0.0294976	0.00974258		4.21114	10.0673	30.4807
16	P	3	2.0483	0.2389	5.56954	0.00556954	2.78477	0.00445517	0.0124066	0.0519323	0.0253538	0.092378	4.45517	18.6487	38.1981	492.87	0.49287	0.187429
16	M	3	2.0436	0.284	6.10569	0.00610569	3.05285	0.00406769	0.012418	0.0437254	0.0213963		4.06769	14.3229	29.2702
16	D	3	1.3968	0.1936	4.89857	0.00489857	2.44928	0.00503768	0.0123387	0.063733	0.0456279		5.03768	26.0211	36.3462
17	P	4	3.2096	0.4067	6.74662	0.00674662	3.37331	0.0036917	0.0124533	0.0306203	0.00954021	0.0474586	3.6917	9.07722	29.1342	695.23	0.69523	0.0682631
17	M	4	2.7761	0.4183	9.24275	0.00924275	4.62138	0.00267082	0.0123428	0.0295072	0.010629		2.67082	6.38493	17.7252
17	D	4	1.9679	0.2296	5.6608	0.0056608	2.8304	0.00435633	0.0123301	0.0537027	0.0272894		4.35633	18.9736	37.3381
18	P	1	2.6992	0.4155	11.2133	0.0112133	5.60665	0.00221996	0.0124466	0.0299556	0.011098	0.0339876	2.21996	5.34287	14.4215	518.44	0.51844	0.0655575
18	M	1	2.8845	0.4655	5.90606	0.00590606	2.95303	0.00420765	0.0124253	0.0266924	0.00925373		4.20765	9.03898	26.0729
18	D	1	2.26	0.4008	8.15904	0.00815904	4.07952	0.0030277	0.0123515	0.0308172	0.0136359		3.0277	7.55413	17.0723
19	P	2	2.8261	0.3517	6.94985	0.00694985	3.47492	0.00357846	0.0124349	0.0353564	0.0125107	0.0409136	3.57846	10.1747	28.7548	521.33	0.52133	0.0784792
19	M	2	2.4587	0.3983	8.13095	0.00813095	4.06548	0.00304651	0.0123855	0.0310959	0.0126473		3.04651	7.64877	18.806
19	D	2	2.531	0.3104	6.15132	0.00615132	3.07566	0.00402448	0.0123779	0.0398774	0.0157556		4.02448	12.9655	32.8156
20	P	3	2.2572	0.3236	6.39658	0.00639658	3.19829	0.00389854	0.0124687	0.0385311	0.0170703	0.0931133	3.89854	12.0474	27.1934	495.87	0.49587	0.187778
20	M	3	1.5269	0.2626	8.76515	0.00876515	4.38258	0.00282425	0.0123775	0.0471345	0.0308694		2.82425	10.755	16.4218
20	D	3	1.5824	0.1732	3.95538	0.00395538	1.97769	0.00626024	0.0123808	0.0714826	0.0451736		6.26024	36.1445	57.1951
21	P	4	3.3375	0.353	9.23569	0.00923569	4.61785	0.00268852	0.0124152	0.0351705	0.010538	0.0929629	2.68852	7.61621	25.4191	591.36	0.59136	0.157202
21	M	4	3.1353	0.4822	8.54012	0.00854012	4.27006	0.0029075	0.0124152	0.0257469	0.00821195		2.9075	6.02965	18.9048
21	D	4	0.9759	0.1708	6.74662	0.00674662	3.37331	0.00366705	0.0123701	0.0724244	0.074213		3.66705	21.4698	20.9524
22	P	1	3.1969	0.2977	11.2883	0.0112883	5.64416	0.00220139	0.012425	0.0417367	0.0130554	0.0614636	2.20139	7.39467	23.64	523.52	0.52352	0.117404
22	M	1	2.4694	0.4286	8.79216	0.00879216	4.39608	0.00285102	0.0125333	0.0292424	0.0118419		2.85102	6.65193	16.4263
22	D	1	1.575	0.2125	6.64184	0.00664184	3.32092	0.00368521	0.0122383	0.0575919	0.0365663		3.68521	17.3421	27.3139
23	P	2	3.0194	0.4496	8.77197	0.00877197	4.38599	0.00283562	0.012437	0.0276624	0.00916154	0.0445832	2.83562	6.30699	19.0433	478.83	0.47883	0.0931086
23	M	2	2.583	0.2991	8.96292	0.00896292	4.48146	0.00275993	0.0123685	0.0413525	0.0160095		2.75993	9.22746	23.8345
23	D	2	2.1287	0.2978	8.02866	0.00802866	4.01433	0.00306549	0.0123059	0.0413227	0.0194122		3.06549	10.2938	21.9124
24	P	3	3.048	0.4722	9.74714	0.00974714	4.87357	0.00253568	0.0123578	0.0261707	0.0085862	0.0410109	2.53568	5.36993	16.3675	614.3	0.6143	0.0667604
24	M	3	2.016	0.2999	9.3789	0.0093789	4.68945	0.00264056	0.0123828	0.0412897	0.020481		2.64056	8.80482	17.7505
24	D	3	2.6809	0.3869	7.89227	0.00789227	3.94614	0.0031394	0.0123885	0.0320199	0.0119437		3.1394	8.11424	21.7535
25	P	4	3.0422	0.3575	10.4564	0.0104564	5.22818	0.00236697	0.0123749	0.0346152	0.0113784	0.0468876	2.36697	6.6209	20.1421	668.59	0.66859	0.0701291
25	M	4	2.2252	0.2602	7.91955	0.00791955	3.95978	0.00311108	0.0123192	0.047345	0.0212767		3.11108	11.9565	26.6056
25	D	4	2.7508	0.3153	7.42174	0.00742174	3.71087	0.00332652	0.0123443	0.0391509	0.0142325		3.32652	10.5503	29.0218
26	P	1	3.2904	0.4395	10.4223	0.0104223	5.21113	0.00238961	0.0124526	0.0283334	0.00861094	0.0368787	2.38961	5.4371	17.8902	533.8	0.5338	0.069087
26	M	1	2.4224	0.4039	9.67895	0.00967895	4.83948	0.00256796	0.0124276	0.030769	0.0127019		2.56796	6.35791	15.4014
26	D	1	2.7886	0.2833	6.11139	0.00611139	3.0557	0.00402435	0.0122972	0.043407	0.0155659		4.02435	14.2053	39.6128
27	P	2	3.9856	0.4695	11.5406	0.0115406	5.77032	0.00215161	0.0124155	0.026444	0.00663489	0.0320837	2.15161	4.58276	18.2651	646.35	0.64635	0.0496383
27	M	2	3.0318	0.4631	9.99264	0.00999264	4.99632	0.00249254	0.0124535	0.0268917	0.00886988		2.49254	5.3823	16.3181
27	D	2	2.6529	0.2807	6.22835	0.00622835	3.11417	0.0039644	0.0123458	0.0439823	0.016579		3.9644	14.1233	37.4676
