# Supplementary material for: Intestinal adaptations to a combination of different diets with and without endurance exercise
Source: J Int Soc Sports Nutr. 2016 Sep 14;13:35. doi: 10.1186/s12970-016-0147-6 (PMC5024503; doi:10.1186/s12970-016-0147-6)
Supplement: Additional file 2: — Spreadsheet of data for intestinal dimenions. (XLSX 18 kb) [file 12970_2016_147_MOESM2_ESM.xlsx]

## Sheet: Intestinal Data
	Daniel Fast vs Western Diet
Date	Rat #	Rat ID	Diet	Intervention	Group #	TOD weight	TOD	Intestinal length	cm/kg	Proximal mass	Prox g/kg	Mid Mass	Mid g/kg	Distal mass	Dist g/kg	Total intestinal mass	g/cm	intestine mass/body mass	prox % mass	mid % mass	dist % mass	norm prox mass	norm mid mass	norm dist mass
2014-02-24	105	3	Daniel Fast	exercise	1	502.46	09:26:00	122	242.805	2.4247	4.82566	2.2867	4.55101	2.0609	4.10162	6.7723	0.0555107	13.4783	0.358032	0.337655	0.304313	4.82566	4.55101	4.10162
2014-02-24	121	7	Daniel Fast	exercise	1	496.76	11:08:00	123	247.604	2.418	4.86754	2.4104	4.85224	2.3614	4.7536	7.1898	0.0584537	14.4734	0.33631	0.335253	0.328438	4.86754	4.85224	4.7536
2014-02-25	137	11	Daniel Fast	exercise	1	501.49	09:22:00	103	205.388	2.391	4.76779	2.491	4.9672	2.47	4.92532	7.352	0.0713786	14.6603	0.325218	0.338819	0.335963	4.76779	4.9672	4.92532
2014-02-25	153	14	Daniel Fast	exercise	1	553.17	10:50:00	114	206.085	3.5298	6.38104	3.5402	6.39984	1.6889	3.05313	8.7589	0.0768325	15.834	0.402996	0.404183	0.192821	6.38104	6.39984	3.05313
2014-02-26	169	18	Daniel Fast	exercise	1	518.44	09:01:00	119	229.535	2.6992	5.20639	2.8845	5.56381	2.26	4.35923	7.8437	0.0659134	15.1294	0.344123	0.367747	0.288129	5.20639	5.56381	4.35923
2014-02-26	185	22	Daniel Fast	exercise	1	523.52	09:45:00	131	250.229	3.1969	6.10655	2.4694	4.71692	1.575	3.00848	7.2413	0.0552771	13.8319	0.441482	0.341016	0.217502	6.10655	4.71692	3.00848
2014-02-26	201	26	Daniel Fast	exercise	1	533.8	11:04:00	136	254.777	3.2904	6.16411	2.4224	4.53803	2.7886	5.22405	8.5014	0.0625103	15.9262	0.387042	0.284941	0.328017	6.16411	4.53803	5.22405
2014-02-24	107	4	Daniel Fast	sedentary	2	480.35	09:36:00	124	258.145	3.4902	7.26595	2.7601	5.74602	2.3469	4.88581	8.5972	0.0693323	17.8978	0.405969	0.321046	0.272984	7.26595	5.74602	4.88581
2014-02-24	123	8	Daniel Fast	sedentary	2	529.21	11:19:00	132	249.428	3.6353	6.8693	2.5215	4.76465	2.7726	5.23913	8.9294	0.067647	16.8731	0.407116	0.282382	0.310502	6.8693	4.76465	5.23913
2014-02-25	139	12	Daniel Fast	sedentary	2	451.67	09:33:00	118	261.253	2.295	5.08114	1.831	4.05384	1.2995	2.8771	5.4255	0.0459788	12.0121	0.423002	0.33748	0.239517	5.08114	4.05384	2.8771
2014-02-25	155	15	Daniel Fast	sedentary	2	496.65	11:02:00	139	279.875	3.1219	6.28592	3.3905	6.82674	3.0277	6.09624	9.5401	0.0686338	19.2089	0.32724	0.355395	0.317366	6.28592	6.82674	6.09624
2014-02-26	171	19	Daniel Fast	sedentary	2	521.33	09:10:00	131	251.28	2.8261	5.42094	2.4587	4.71621	2.531	4.85489	7.8158	0.0596626	14.992	0.361588	0.314581	0.323831	5.42094	4.71621	4.85489
2014-02-26	187	23	Daniel Fast	sedentary	2	478.83	10:35:00	125	261.053	3.0194	6.30579	2.583	5.3944	2.1287	4.44563	7.7311	0.0618488	16.1458	0.390552	0.334105	0.275342	6.30579	5.3944	4.44563
2014-02-26	203	27	Daniel Fast	sedentary	2	646.35	11:13:00	132	204.224	3.9856	6.16632	3.0318	4.69065	2.6529	4.10443	9.6703	0.0732598	14.9614	0.412149	0.313517	0.274335	6.16632	4.69065	4.10443
2014-02-24	101	1	Western	exercise	3	546.77	9:02AM	120	219.471	3.7106	6.7864	3.4149	6.24559	1.3674	2.50087	8.4929	0.0707742	15.5329	0.436906	0.402089	0.161005	6.7864	6.24559	2.50087
2014-02-24	117	5	Western	exercise	3	548.01	10:46:00	114	208.025	2.4	4.37948	2.743	5.00538	2.2383	4.08441	7.3813	0.0647482	13.4693	0.325146	0.371615	0.303239	4.37948	5.00538	4.08441
2014-02-25	213	9	Western	exercise	3	632.86	09:02:00	110	173.814	2.217	3.50314	2.524	3.98824	2.0078	3.17258	6.7488	0.0613527	10.664	0.328503	0.373992	0.297505	3.50314	3.98824	3.17258
2014-02-25	165	16	Western	exercise	3	492.87	11:13:00	111	225.212	2.0483	4.15586	2.0436	4.14633	1.3968	2.83401	5.4887	0.0494477	11.1362	0.373185	0.372329	0.254486	4.15586	4.14633	2.83401
2014-02-26	181	20	Western	exercise	3	495.87	09:21:00	108	217.799	2.2572	4.552	1.5269	3.07923	1.5824	3.19116	5.3665	0.0496898	10.8224	0.420609	0.284524	0.294866	4.552	3.07923	3.19116
2014-02-26	197	24	Western	exercise	3	614.3	10:45:00	120	195.344	3.048	4.96175	2.016	3.28178	2.6809	4.36415	7.7449	0.0645408	12.6077	0.393549	0.2603	0.34615	4.96175	3.28178	4.36415
2014-02-24	103	2	Western	sedentary	4	605.67	09:14:00	126	208.034	2.7014	4.46018	2.9085	4.80212	2.3698	3.91269	7.9797	0.063331	13.175	0.338534	0.364487	0.296979	4.46018	4.80212	3.91269
2014-02-24	119	6	Western	sedentary	4	512.56	10:57:00	124	241.923	2.8618	5.58335	3.3833	6.60079	2.8616	5.58296	9.1067	0.0734411	17.7671	0.314252	0.371518	0.31423	5.58335	6.60079	5.58296
2014-02-25	135	10	Western	sedentary	4	564.18	09:11:00	122	216.243	2.1406	3.79418	2.6406	4.68042	1.1751	2.08285	5.9563	0.0488221	10.5574	0.359384	0.443329	0.197287	3.79418	4.68042	2.08285
2014-02-25	151	13	Western	sedentary	4	592.21	10:39:00	116	195.876	2.823	4.76689	2.6593	4.49047	1.3294	2.24481	6.8117	0.0587216	11.5022	0.414434	0.390402	0.195164	4.76689	4.49047	2.24481
2014-02-25	167	17	Western	sedentary	4	695.23	11:24:00	113	162.536	3.2096	4.6166	2.7761	3.99307	1.9679	2.83057	7.9536	0.0703858	11.4402	0.403541	0.349037	0.247423	4.6166	3.99307	2.83057
2014-02-26	183	21	Western	sedentary	4	591.36	09:33:00	120	202.922	3.3375	5.64377	3.1353	5.30185	0.9759	1.65026	7.4487	0.0620725	12.5959	0.448065	0.420919	0.131016	5.64377	5.30185	1.65026
2014-02-26	199	25	Western	sedentary	4	668.59	10:54:00	134	200.422	3.0422	4.55017	2.2252	3.3282	2.7508	4.11433	8.0182	0.0598373	11.9927	0.379412	0.277519	0.34307	4.55017	3.3282	4.11433
