# Supplementary material for: Intestinal adaptations to a combination of different diets with and without endurance exercise
Source: J Int Soc Sports Nutr. 2016 Sep 14;13:35. doi: 10.1186/s12970-016-0147-6 (PMC5024503; doi:10.1186/s12970-016-0147-6)
Supplement: Additional file 5: — Spreadsheet of data for intestinal wet and dry masses. (XLSX 17 kb) [file 12970_2016_147_MOESM5_ESM.xlsx]

## Sheet: Wet-Dry mass
Animal #	Region	Foil	Wet Tissue (mucosa and intestine)	All Dry (Mucosa/Tissue/Foil)	Foil + Dry Mucosa (Remove Tissue)	Dry Mucosa (Subract foil)	Dry Tissue (All Dry-Foil)	Dry Mucosa Dry Tissue= %Mucosa	Comments
1	P	0.39	0.5754	0.4513	0.4437	0.0537	0.0613	87.602
1	M	0.4077	0.5745	0.4728	0.4609	0.0532	0.0651	81.7204
1	D	0.4401	0.5162	0.4616	0.4534	0.0133	0.0215	61.8605
2	P	0.4343	0.6405	0.4839	0.476	0.0417	0.0496	84.0726
2	M	0.4612	0.6626	0.5297	0.5189	0.0577	0.0685	84.2336
2	D	0.4464	0.556	0.4905	0.485	0.0386	0.0441	87.5283
3	P	0.4827	0.6135	0.5276	0.5225	0.0398	0.0449	88.6414
3	M	0.4072	0.5152	0.4314	0.4261	0.0189	0.0242	78.0992
4	P	0.4353	0.5204	0.5036	0.4699	0.0346	0.0683	50.6589	Really red mucosa
4	M	0.4743	0.6236	0.5376	0.5158	0.0415	0.0633	65.5608	fat al along tissue section-barely red
4	D	0.4564	0.6198	0.5041	0.4905	0.0341	0.0477	71.4885	fatty-looks like sponge
5	P	0.4587	0.6157	0.5058	0.4959	0.0372	0.0471	78.9809	a little bit of red
5	M	0.4928	0.6902	0.5536	0.5419	0.0491	0.0608	80.7566	some fat
5	D	0.4232	0.5628	0.4609	0.4482	0.025	0.0377	66.313	fat along length
6	P	0.4197	0.6404	0.4859	0.4738	0.0541	0.0662	81.7221	some fat
6	M	0.5095	0.7492	0.5771	0.5678	0.0583	0.0676	86.2426	some fat
6	D	0.4816	0.7719	0.5308	0.523	0.0414	0.0492	84.1463	no fat
7	P	0.5076	0.7284	0.5778	0.5668	0.0592	0.0702	84.3305	little fat, high vasculature
7	M	0.4629	0.6906	0.5453	0.5338	0.0709	0.0824	86.0437	vascularized
7	D	0.3894	0.5241	0.422	0.4139	0.0245	0.0326	75.1534	small amount of fat, vasc.
8	P	0.3795	0.6173	0.4296	0.4174	0.0379	0.0501	75.6487	highly vascularized, fat
8	M	0.4141	0.6113	0.4631	0.4539	0.0398	0.049	81.2245	some vascularization, good amount of fat
8	D	0.4156	0.5959	0.4684	0.4579	0.0423	0.0528	80.1136	fatty
9	P	0.4892	0.7361	0.5565	0.5469	0.0577	0.0673	85.7355	hardly an fat
9	M	0.4304	0.6977	0.488	0.4793	0.0489	0.0576	84.8958	no fat
9	D	0.4357	0.5226	0.4575	0.4564	0.0207	0.0218	94.9541
10	P	0.4527	0.6266	0.5088	0.498	0.0453	0.0561	80.7487	hardly an fat
10	M	0.5397	0.7128		0.576	0.0363			no intestine on foil
10	D	0.4533	0.5488	0.4794	0.4701	0.0168	0.0261	64.3678	no fat
11	P	0.495	0.7156	0.5644	0.5536	0.0586	0.0694	84.438	fat, ouside, highly vascularized
11	M	0.487	0.7345	0.5553	0.5436	0.0566	0.0683	82.8697
11	D	0.3862	0.6814	0.4534	0.4323	0.0461	0.0672	68.6012
12	P	0.524	0.7015	0.5709	0.5582	0.0342	0.0469	72.9211
12	M	0.4699	0.638	0.5241	0.5135	0.0436	0.0542	80.4428
12	D	0.4731	0.5913	0.5017	0.4926	0.0195	0.0286	68.1818
13	P	0.4915	0.678	0.4739	0.4585	-0.033	-0.0176	187.5	foil is too high
13	M	0.4949	0.7686	0.5437	0.5305	0.0356	0.0488	72.9508
13	D	0.4878	0.5582	0.5075	0.5012	0.0134	0.0197	68.0203
14	P	0.4528	0.7284	0.565	0.5452	0.0924	0.1122	82.3529
14	M	0.4271	0.723	0.5056	0.4908	0.0637	0.0785	81.1465
14	D	0.4498	0.6545	0.483	0.4746	0.0248	0.0332	74.6988
15	P	0.4256	0.7163	0.4858	0.4705	0.0449	0.0602	74.5847
15	M	0.4106	0.6463	0.4729	0.4586	0.048	0.0623	77.0465
15	D	0.4017	0.6905	0.4779	0.4586	0.0569	0.0762	74.6719	high vascularity, yellow mucus, good villi
16	P	0.4467	0.598	0.4768	0.466	0.0193	0.0301	64.1196	not a lot of fat, normal vascularization
16	M	0.4527	0.5915	0.4798	0.4711	0.0184	0.0271	67.8967	~
16	D	0.4225	0.5448	0.4428	0.4375	0.015	0.0203	73.8916	~
17	P	0.4416	0.6759	0.4922	0.4796	0.038	0.0506	75.0988
17	M	0.4028	0.6315	0.4568	0.4439	0.0411	0.054	76.1111
17	D	0.5151	0.623	0.534	0.5285	0.0134	0.0189	70.8995
18	P	0.5638	0.7695	0.667	0.6464	0.0826	0.1032	80.0388
18	M	0.475	0.7052	0.5459	0.529	0.054	0.0709	76.1636
18	D	0.4545	0.5841	0.4927	0.4815	0.027	0.0382	70.6806
19	P	0.5192	0.6585	0.5692	0.5584	0.0392	0.05	78.4
19	M	0.4618	0.5843	0.5162	0.5066	0.0448	0.0544	82.3529
19	D	0.4323	0.5421	0.4714	0.4619	0.0296	0.0391	75.7033
20	P	0.5337	0.6751		0.5676	0.0339			no intestine on foil, good vascularization, yellow mucus, PP
20	M	0.5581	0.6244	0.5919	0.5799	0.0218	0.0338	64.497
20	D	0.5396	0.587	0.5648	0.5561	0.0165	0.0252	65.4762	PP
21	P	0.5965	0.7861	0.6452	0.6315	0.035	0.0487	71.8686
21	M	0.5952	0.7759	0.6686	0.6547	0.0595	0.0734	81.0627
21	D	0.5552	0.6586	0.5792	0.5703	0.0151	0.024	62.9167	good villi, red on one end, highly vascularized
22	P	0.5046	0.6809	0.5779	0.5652	0.0606	0.0733	82.6739	very red/ good villi, highly vascularized
22	M	0.4462	0.6598	0.5075	0.4919	0.0457	0.0613	74.5514	lots of villi, good vasc.
22	D	0.402	0.5204	0.4291	0.4217	0.0197	0.0271	72.6937	very plain, yellow mucus
23	P	0.3913	0.5692	0.4738	0.4575	0.0662	0.0825	80.2424	really red, lots of villi, highly vascularized
23	M	0.3966	0.5464	0.4709	0.4586	0.062	0.0743	83.4455	~
23	D	0.4777	0.5805	0.501	0.4929	0.0152	0.0233	65.2361	~
24	P	0.4468	0.7165	0.5101	0.4968	0.05	0.0633	78.9889	red
24	M	0.4694	0.6379	0.512	0.5018	0.0324	0.0426	76.0563	red
24	D	0.4442	0.742	0.5512	0.544	0.0998	0.107	93.271	small
25	P	0.5052	0.6807	0.5523	0.5411	0.0359	0.0471	76.2208	red
25	M	0.5944	0.7566	0.6381	0.6288	0.0344	0.0437	78.7185	red
25	D	0.6084	0.823	0.6803	0.6681	0.0597	0.0719	83.032	lots of red, PP
26	P	0.5789	0.7889	0.6332	0.6196	0.0407	0.0543	74.954	2 PPs, redness, vasculature
26	M	0.4653	0.6107	0.5205	0.5069	0.0416	0.0552	75.3623	redness, vasculature
26	D	0.4783	0.6345	0.518	0.5097	0.0314	0.0397	79.0932	~
27	P	0.5828	0.7681	0.6534	0.6362	0.0534	0.0706	75.6374	lots of red
27	M	0.478	0.6862	0.5801	0.5635	0.0855	0.1021	83.7414	some red
27	D	0.5147	0.7278	0.55	0.5386	0.0239	0.0353	67.7054	PP, some red
