# Supplementary material for: Intestinal adaptations to a combination of different diets with and without endurance exercise
Source: J Int Soc Sports Nutr. 2016 Sep 14;13:35. doi: 10.1186/s12970-016-0147-6 (PMC5024503; doi:10.1186/s12970-016-0147-6)
Supplement: Additional file 6: — Spreadsheet of data for measurements collected at the time of necropsy. (XLSX 16 kb) [file 12970_2016_147_MOESM6_ESM.xlsx]

## Sheet: Necropsy Data
	Daniel Fast vs Western Diet
Date	Rat #	Rat ID	Diet	Intervention	Group #	TOD weight	Intestinal length	cm/bwt	Liver mass	g/kg	Heart mass	g/kg	Brain mass	g/kg	Spleen mass	g/kg	Soleus	Gastroc.	Testicles
2014-02-24	105	3	Daniel Fast	exercise	1	502.46	122	242.805	15.77	31.3856	1.26	2.50766	2.23	4.43816	0.794	1.58023	0.19	2.74
2014-02-24	121	7	Daniel Fast	exercise	1	496.76	123	247.604	17.3446	34.9155	1.45	2.91891	2.3	4.63	0.809	1.62855	0.13	2.48
2014-02-25	137	11	Daniel Fast	exercise	1	501.49	103	205.388	16.456	32.8142	1.45	2.89138	2.15	4.28722	0.794	1.58328	0.14	2.51
2014-02-25	153	14	Daniel Fast	exercise	1	553.17	114	206.085	18.693	33.7925	1.55	2.80203	2.09	3.77822	0.799	1.4444	0.14	2.77
2014-02-26	169	18	Daniel Fast	exercise	1	518.44	119	229.535	16.441	31.7124	1.47	2.83543	2.37	4.57141	0.56	1.08016	0.17	2.5	3.875
2014-02-26	185	22	Daniel Fast	exercise	1	523.52	131	250.229	17.179	32.8144	1.48	2.82702	2.23	4.25963	0.751	1.43452	0.14	2.19	3.438
2014-02-26	201	26	Daniel Fast	exercise	1	533.8	136	254.777	18.3482	34.3728	1.56	2.92244	2.05	3.84039	0.763	1.42937	0.18	2.67	2.337
2014-02-24	107	4	Daniel Fast	sedentary	2	480.35	124	258.145	15.1	31.4354	1.07	2.22754	2.17	4.51754	0.7846	1.63339	0.14	2.43
2014-02-24	123	8	Daniel Fast	sedentary	2	529.21	132	249.428	19.242	36.3599	1.18	2.22974	2.14	4.04376	0.8	1.51169	0.15	2.52
2014-02-25	139	12	Daniel Fast	sedentary	2	451.67	118	261.253	13.34	29.5348	1.18	2.61253	2.2	4.87081	0.68	1.50552	0.17	2.42
2014-02-25	155	15	Daniel Fast	sedentary	2	496.65	139	279.875	15.767	31.7467	1.31	2.63767	1.94	3.90617	0.77	1.55039	0.12	2.56	3.758
2014-02-26	171	19	Daniel Fast	sedentary	2	521.33	131	251.28	18.1758	34.8643	1.26	2.4169	2.19	4.20079	0.804	1.54221	0.16	2.44	3.898
2014-02-26	187	23	Daniel Fast	sedentary	2	478.83	125	261.053	15.3	31.9529	1.43	2.98645	2.01	4.19773	0.918	1.91717	0.15	2.36	3.618
2014-02-26	203	27	Daniel Fast	sedentary	2	646.35	132	204.224	21.6454	33.4887	1.72	2.6611	2.21	3.4192	0.943	1.45896	0.13	2.78	3.396
2014-02-24	101	1	Western	exercise	3	546.77	120	219.471			1.37	2.50562	2.025	3.70357	0.705	1.28939	0.17	2.41
2014-02-24	117	5	Western	exercise	3	548.01	114	208.025	20.19	36.8424	1.25	2.28098	2.16	3.94153	0.876	1.59851	0.17	2.31
2014-02-25	213	9	Western	exercise	3	632.86	110	173.814	30.469	48.1449	1.77	2.79683	2.28	3.60269	0.916	1.4474	0.15	2.65
2014-02-25	165	16	Western	exercise	3	492.87	111	225.212	20.295	41.1772	1.48	3.00282	2.18	4.42307	0.683	1.38576	0.15	2.66	2.31
2014-02-26	181	20	Western	exercise	3	495.87	108	217.799	19.879	40.0891	1.1	2.21832	2.12	4.27531	0.53	1.06883	0.18	2.16	3.671
2014-02-26	197	24	Western	exercise	3	614.3	120	195.344	31.894	51.9193	1.52	2.47436	2.18	3.54875	0.76	1.23718	0.14	2.7	3.498
2014-02-24	103	2	Western	sedentary	4	605.67	126	208.034			1.62	2.67472	2.177	3.59437	0.915	1.51072	0.22	2.85
2014-02-24	119	6	Western	sedentary	4	512.56	124	241.923	20.72	40.4245	1.36	2.65335	2.15	4.19463	0.76	1.48275	0.17	2.62
2014-02-25	135	10	Western	sedentary	4	564.18	122	216.243	23.9345	42.4235	1.44	2.55238	2.08	3.68677	0.854	1.5137	0.21	2.63
2014-02-25	151	13	Western	sedentary	4	592.21	116	195.876	27.31	46.1154	1.7	2.8706	2.24	3.78244	0.8153	1.37671	0.21	2.47
2014-02-25	167	17	Western	sedentary	4	695.23	113	162.536	39.6148	56.9809	1.84	2.64661	2.21	3.1788	0.97	1.39522	0.2	2.6	1
2014-02-26	183	21	Western	sedentary	4	591.36	120	202.922	20.954	35.4336	1.55	2.62108	1.96	3.31439	0.82	1.38663	0.19	2.6	3.258
2014-02-26	199	25	Western	sedentary	4	668.59	134	200.422	30.015	44.893	1.72	2.57258	2.1	3.14094	0.983	1.47026	0.21	2.98	3.431
